# Supplementary material for: DBS Screening for Glycogen Storage Disease Type 1a: Detection of c.648G>T Mutation in G6PC by Combination of Modified Competitive Oligonucleotide Priming-PCR and Melting Curve Analysis
Source: Int J Neonatal Screen. 2021 Nov 16;7(4):79. doi: 10.3390/ijns7040079 (PMC8628980; doi:10.3390/ijns7040079)
Supplement: Supplementary file 1 [file IJNS-07-00079-s001.zip]

Archive with 1 entries (1 files):
- IJNS-1410642-supplementary.pdf
